# Supplementary material for: Discovery, Structure–Activity Relationship and In Vitro Anticancer Activity of Small-Molecule Inhibitors of the Protein–Protein Interactions between AF9/ENL and AF4 or DOT1L
Source: Cancers (Basel). 2023 Nov 3;15(21):5283. doi: 10.3390/cancers15215283 (PMC10650850; doi:10.3390/cancers15215283)
Supplement: Supplementary file 1 [file cancers-15-05283-s001.zip]

Archive with 1 entries (1 files):
- cancers-2683376-supplementary.pdf
